# Supplementary material for: Clinical Value of Virtual Reality versus 3D Printing in Congenital Heart Disease
Source: Biomolecules. 2021 Jun 14;11(6):884. doi: 10.3390/biom11060884 (PMC8232263; doi:10.3390/biom11060884)
Supplement: Supplementary file 1 [file biomolecules-11-00884-s001.zip]

Archive with 4 entries (3 files):
- biomolecules-1218830-Supplementary files/
- biomolecules-1218830-Supplementary files/Supplementary file 2.mp4
- biomolecules-1218830-Supplementary files/Supplementary File 3.pdf
- biomolecules-1218830-Supplementary files/VR vs 3D questionnaire R1.docx
